# Supplementary material for: CNARA: reliability assessment for genomic copy number profiles
Source: BMC Genomics. 2016 Oct 12;17:799. doi: 10.1186/s12864-016-3074-7 (PMC5062840; doi:10.1186/s12864-016-3074-7)
Supplement: Additional file 2 — Supplementary Table S1. A complete list of the 1522 copy number profiles, including GEO accession number and reliability label. (TSV 58 kb) [file 12864_2016_3074_MOESM2_ESM.tsv]

Sample	Series	Platform	Label	Assessment
GSM169442	GSE7068	GPL2004	1	Reliable
GSM169444	GSE7068	GPL2004	1	Reliable
GSM169449	GSE7068	GPL2004	1	Reliable
GSM174830	GSE7255	GPL2004	1	Reliable
GSM174874	GSE7255	GPL2004	1	Reliable
GSM188116	GSE7822	GPL2004	1	Reliable
GSM188117	GSE7822	GPL2004	1	Reliable
GSM242180	GSE9585	GPL2004	1	Reliable
GSM248490	GSE9635	GPL2004	1	Reliable
GSM248506	GSE9635	GPL2004	1	Reliable
GSM248523	GSE9635	GPL2004	1	Reliable
GSM248528	GSE9635	GPL2004	1	Reliable
GSM248530	GSE9635	GPL2004	1	Reliable
GSM248536	GSE9635	GPL2004	1	Reliable
GSM248543	GSE9635	GPL2004	1	Reliable
GSM255022	GSE10099	GPL2004	1	Reliable
GSM255026	GSE10099	GPL2004	1	Reliable
GSM255029	GSE10099	GPL2004	1	Reliable
GSM255032	GSE10099	GPL2004	1	Reliable
GSM255039	GSE10099	GPL2004	1	Reliable
GSM255043	GSE10099	GPL2004	1	Reliable
GSM255055	GSE10099	GPL2004	1	Reliable
GSM255056	GSE10099	GPL2004	1	Reliable
GSM255069	GSE10099	GPL2004	1	Reliable
GSM255077	GSE10099	GPL2004	1	Reliable
GSM255082	GSE10099	GPL2004	1	Reliable
GSM255122	GSE10099	GPL2004	1	Reliable
GSM255140	GSE10099	GPL2004	1	Reliable
GSM255148	GSE10099	GPL2004	1	Reliable
GSM255150	GSE10099	GPL2004	1	Reliable
GSM255155	GSE10099	GPL2004	1	Reliable
GSM255169	GSE10099	GPL2004	1	Reliable
GSM255338	GSE10099	GPL2004	1	Reliable
GSM255339	GSE10099	GPL2004	1	Reliable
GSM255346	GSE10099	GPL2004	1	Reliable
GSM255348	GSE10099	GPL2004	1	Reliable
GSM255349	GSE10099	GPL2004	1	Reliable
GSM255362	GSE10099	GPL2004	1	Reliable
GSM255423	GSE10099	GPL2004	1	Reliable
GSM255482	GSE10099	GPL2004	1	Reliable
GSM267427	GSE10611	GPL2004	1	Reliable
GSM272430	GSE10792	GPL2004	1	Reliable
GSM272436	GSE10792	GPL2004	1	Reliable
GSM272458	GSE10792	GPL2004	1	Reliable
GSM272460	GSE10792	GPL2004	1	Reliable
GSM272484	GSE10792	GPL2004	1	Reliable
GSM329030	GSE13137	GPL2004	1	Reliable
GSM344348	GSE13696	GPL2004	1	Reliable
GSM344351	GSE13696	GPL2004	1	Reliable
GSM344370	GSE13696	GPL2004	1	Reliable
GSM344372	GSE13696	GPL2004	1	Reliable
GSM344379	GSE13696	GPL2004	1	Reliable
GSM344383	GSE13696	GPL2004	1	Reliable
GSM360383	GSE14437	GPL2004	1	Reliable
GSM360384	GSE14437	GPL2004	1	Reliable
GSM360385	GSE14437	GPL2004	1	Reliable
GSM360386	GSE14437	GPL2004	1	Reliable
GSM360395	GSE14437	GPL2004	1	Reliable
GSM360396	GSE14437	GPL2004	1	Reliable
GSM360397	GSE14437	GPL2004	1	Reliable
GSM360398	GSE14437	GPL2004	1	Reliable
GSM360403	GSE14437	GPL2004	1	Reliable
GSM360406	GSE14437	GPL2004	1	Reliable
GSM360410	GSE14437	GPL2004	1	Reliable
GSM360411	GSE14437	GPL2004	1	Reliable
GSM360412	GSE14437	GPL2004	1	Reliable
GSM360414	GSE14437	GPL2004	1	Reliable
GSM360415	GSE14437	GPL2004	1	Reliable
GSM360416	GSE14437	GPL2004	1	Reliable
GSM360418	GSE14437	GPL2004	1	Reliable
GSM360419	GSE14437	GPL2004	1	Reliable
GSM360421	GSE14437	GPL2004	1	Reliable
GSM360422	GSE14437	GPL2004	1	Reliable
GSM360428	GSE14437	GPL2004	1	Reliable
GSM360430	GSE14437	GPL2004	1	Reliable
GSM360434	GSE14437	GPL2004	1	Reliable
GSM360437	GSE14437	GPL2004	1	Reliable
GSM360443	GSE14437	GPL2004	1	Reliable
GSM360451	GSE14437	GPL2004	1	Reliable
GSM360453	GSE14437	GPL2004	1	Reliable
GSM360459	GSE14437	GPL2004	1	Reliable
GSM360462	GSE14437	GPL2004	1	Reliable
GSM364588	GSE14579	GPL2004	1	Reliable
GSM364591	GSE14579	GPL2004	1	Reliable
GSM364592	GSE14579	GPL2004	1	Reliable
GSM364594	GSE14579	GPL2004	1	Reliable
GSM364595	GSE14579	GPL2004	1	Reliable
GSM364597	GSE14579	GPL2004	1	Reliable
GSM365858	GSE14656	GPL2004	1	Reliable
GSM365862	GSE14656	GPL2004	1	Reliable
GSM365871	GSE14656	GPL2004	1	Reliable
GSM365880	GSE14656	GPL2004	1	Reliable
GSM374903	GSE14860	GPL2004	1	Reliable
GSM374912	GSE14860	GPL2004	1	Reliable
GSM374917	GSE14860	GPL2004	1	Reliable
GSM374929	GSE14860	GPL2004	1	Reliable
GSM379211	GSE15187	GPL2004	1	Reliable
GSM393376	GSE15714	GPL2004	1	Reliable
GSM455970	GSE18252	GPL2004	1	Reliable
GSM456020	GSE18252	GPL2004	1	Reliable
GSM456024	GSE18252	GPL2004	1	Reliable
GSM456072	GSE18252	GPL2004	1	Reliable
GSM456076	GSE18252	GPL2004	1	Reliable
GSM456084	GSE18252	GPL2004	1	Reliable
GSM456086	GSE18252	GPL2004	1	Reliable
GSM456090	GSE18252	GPL2004	1	Reliable
GSM456092	GSE18252	GPL2004	1	Reliable
GSM456096	GSE18252	GPL2004	1	Reliable
GSM456116	GSE18252	GPL2004	1	Reliable
GSM473114	GSE19101	GPL2004	1	Reliable
GSM473123	GSE19101	GPL2004	1	Reliable
GSM495921	GSE19523	GPL2004	1	Reliable
GSM495922	GSE19523	GPL2004	1	Reliable
GSM513822	GSE20481	GPL2004	1	Reliable
GSM513824	GSE20481	GPL2004	1	Reliable
GSM513828	GSE20481	GPL2004	1	Reliable
GSM513874	GSE20481	GPL2004	1	Reliable
GSM513875	GSE20481	GPL2004	1	Reliable
GSM513945	GSE20481	GPL2004	1	Reliable
GSM513950	GSE20481	GPL2004	1	Reliable
GSM513951	GSE20481	GPL2004	1	Reliable
GSM513963	GSE20481	GPL2004	1	Reliable
GSM513964	GSE20481	GPL2004	1	Reliable
GSM513976	GSE20481	GPL2004	1	Reliable
GSM514038	GSE20481	GPL2004	1	Reliable
GSM514039	GSE20481	GPL2004	1	Reliable
GSM514047	GSE20481	GPL2004	1	Reliable
GSM514049	GSE20481	GPL2004	1	Reliable
GSM514098	GSE20481	GPL2004	1	Reliable
GSM514105	GSE20481	GPL2004	1	Reliable
GSM514124	GSE20481	GPL2004	1	Reliable
GSM514139	GSE20481	GPL2004	1	Reliable
GSM514162	GSE20481	GPL2004	1	Reliable
GSM514179	GSE20481	GPL2004	1	Reliable
GSM623697	GSE25399	GPL2004	1	Reliable
GSM623712	GSE25399	GPL2004	1	Reliable
GSM623720	GSE25399	GPL2004	1	Reliable
GSM640228	GSE26075	GPL2004	1	Reliable
GSM169429	GSE7068	GPL2005	1	Reliable
GSM174829	GSE7255	GPL2005	1	Reliable
GSM197635	GSE8046	GPL2005	1	Reliable
GSM198614	GSE8046	GPL2005	1	Reliable
GSM213041	GSE8271	GPL2005	1	Reliable
GSM213044	GSE8271	GPL2005	1	Reliable
GSM248330	GSE9635	GPL2005	1	Reliable
GSM248364	GSE9635	GPL2005	1	Reliable
GSM255173	GSE10099	GPL2005	1	Reliable
GSM255174	GSE10099	GPL2005	1	Reliable
GSM255175	GSE10099	GPL2005	1	Reliable
GSM255179	GSE10099	GPL2005	1	Reliable
GSM255183	GSE10099	GPL2005	1	Reliable
GSM255186	GSE10099	GPL2005	1	Reliable
GSM255188	GSE10099	GPL2005	1	Reliable
GSM255189	GSE10099	GPL2005	1	Reliable
GSM255190	GSE10099	GPL2005	1	Reliable
GSM255191	GSE10099	GPL2005	1	Reliable
GSM255192	GSE10099	GPL2005	1	Reliable
GSM255195	GSE10099	GPL2005	1	Reliable
GSM255196	GSE10099	GPL2005	1	Reliable
GSM255197	GSE10099	GPL2005	1	Reliable
GSM255198	GSE10099	GPL2005	1	Reliable
GSM255199	GSE10099	GPL2005	1	Reliable
GSM255200	GSE10099	GPL2005	1	Reliable
GSM255212	GSE10099	GPL2005	1	Reliable
GSM255213	GSE10099	GPL2005	1	Reliable
GSM255218	GSE10099	GPL2005	1	Reliable
GSM255219	GSE10099	GPL2005	1	Reliable
GSM255221	GSE10099	GPL2005	1	Reliable
GSM255222	GSE10099	GPL2005	1	Reliable
GSM255224	GSE10099	GPL2005	1	Reliable
GSM255226	GSE10099	GPL2005	1	Reliable
GSM255230	GSE10099	GPL2005	1	Reliable
GSM255231	GSE10099	GPL2005	1	Reliable
GSM255234	GSE10099	GPL2005	1	Reliable
GSM255237	GSE10099	GPL2005	1	Reliable
GSM255238	GSE10099	GPL2005	1	Reliable
GSM255239	GSE10099	GPL2005	1	Reliable
GSM255241	GSE10099	GPL2005	1	Reliable
GSM255245	GSE10099	GPL2005	1	Reliable
GSM255249	GSE10099	GPL2005	1	Reliable
GSM255252	GSE10099	GPL2005	1	Reliable
GSM255267	GSE10099	GPL2005	1	Reliable
GSM255268	GSE10099	GPL2005	1	Reliable
GSM255273	GSE10099	GPL2005	1	Reliable
GSM255277	GSE10099	GPL2005	1	Reliable
GSM255280	GSE10099	GPL2005	1	Reliable
GSM255281	GSE10099	GPL2005	1	Reliable
GSM255282	GSE10099	GPL2005	1	Reliable
GSM255289	GSE10099	GPL2005	1	Reliable
GSM255291	GSE10099	GPL2005	1	Reliable
GSM255297	GSE10099	GPL2005	1	Reliable
GSM255305	GSE10099	GPL2005	1	Reliable
GSM255312	GSE10099	GPL2005	1	Reliable
GSM255313	GSE10099	GPL2005	1	Reliable
GSM255488	GSE10099	GPL2005	1	Reliable
GSM255496	GSE10099	GPL2005	1	Reliable
GSM255497	GSE10099	GPL2005	1	Reliable
GSM255504	GSE10099	GPL2005	1	Reliable
GSM255520	GSE10099	GPL2005	1	Reliable
GSM255525	GSE10099	GPL2005	1	Reliable
GSM255534	GSE10099	GPL2005	1	Reliable
GSM255558	GSE10099	GPL2005	1	Reliable
GSM255559	GSE10099	GPL2005	1	Reliable
GSM255563	GSE10099	GPL2005	1	Reliable
GSM255599	GSE10099	GPL2005	1	Reliable
GSM255610	GSE10099	GPL2005	1	Reliable
GSM255617	GSE10099	GPL2005	1	Reliable
GSM255623	GSE10099	GPL2005	1	Reliable
GSM262537	GSE10387	GPL2005	1	Reliable
GSM262547	GSE10387	GPL2005	1	Reliable
GSM272459	GSE10792	GPL2005	1	Reliable
GSM272461	GSE10792	GPL2005	1	Reliable
GSM276856	GSE10922	GPL2005	1	Reliable
GSM276858	GSE10922	GPL2005	1	Reliable
GSM276862	GSE10922	GPL2005	1	Reliable
GSM276872	GSE10922	GPL2005	1	Reliable
GSM276874	GSE10922	GPL2005	1	Reliable
GSM276876	GSE10922	GPL2005	1	Reliable
GSM276880	GSE10922	GPL2005	1	Reliable
GSM278048	GSE7130	GPL2005	1	Reliable
GSM278070	GSE7130	GPL2005	1	Reliable
GSM278078	GSE7130	GPL2005	1	Reliable
GSM288037	GSE11417	GPL2005	1	Reliable
GSM288049	GSE11417	GPL2005	1	Reliable
GSM288050	GSE11417	GPL2005	1	Reliable
GSM288058	GSE11417	GPL2005	1	Reliable
GSM288068	GSE11417	GPL2005	1	Reliable
GSM288081	GSE11417	GPL2005	1	Reliable
GSM288105	GSE11417	GPL2005	1	Reliable
GSM288106	GSE11417	GPL2005	1	Reliable
GSM288137	GSE11417	GPL2005	1	Reliable
GSM288141	GSE11417	GPL2005	1	Reliable
GSM288143	GSE11417	GPL2005	1	Reliable
GSM288145	GSE11417	GPL2005	1	Reliable
GSM288147	GSE11417	GPL2005	1	Reliable
GSM288177	GSE11417	GPL2005	1	Reliable
GSM344393	GSE13696	GPL2005	1	Reliable
GSM344394	GSE13696	GPL2005	1	Reliable
GSM344398	GSE13696	GPL2005	1	Reliable
GSM344422	GSE13696	GPL2005	1	Reliable
GSM344429	GSE13696	GPL2005	1	Reliable
GSM344433	GSE13696	GPL2005	1	Reliable
GSM347489	GSE13813	GPL2005	1	Reliable
GSM347502	GSE13813	GPL2005	1	Reliable
GSM347515	GSE13813	GPL2005	1	Reliable
GSM347530	GSE13813	GPL2005	1	Reliable
GSM347532	GSE13813	GPL2005	1	Reliable
GSM347534	GSE13813	GPL2005	1	Reliable
GSM347560	GSE13813	GPL2005	1	Reliable
GSM347568	GSE13813	GPL2005	1	Reliable
GSM347577	GSE13813	GPL2005	1	Reliable
GSM347585	GSE13813	GPL2005	1	Reliable
GSM360509	GSE14437	GPL2005	1	Reliable
GSM360521	GSE14437	GPL2005	1	Reliable
GSM360544	GSE14437	GPL2005	1	Reliable
GSM364608	GSE14579	GPL2005	1	Reliable
GSM364611	GSE14579	GPL2005	1	Reliable
GSM370559	GSE14804	GPL2005	1	Reliable
GSM370561	GSE14804	GPL2005	1	Reliable
GSM375366	GSE14860	GPL2005	1	Reliable
GSM403337	GSE16121	GPL2005	1	Reliable
GSM403338	GSE16121	GPL2005	1	Reliable
GSM403342	GSE16121	GPL2005	1	Reliable
GSM403347	GSE16121	GPL2005	1	Reliable
GSM403354	GSE16121	GPL2005	1	Reliable
GSM403355	GSE16121	GPL2005	1	Reliable
GSM403357	GSE16121	GPL2005	1	Reliable
GSM455997	GSE18252	GPL2005	1	Reliable
GSM456015	GSE18252	GPL2005	1	Reliable
GSM456021	GSE18252	GPL2005	1	Reliable
GSM456025	GSE18252	GPL2005	1	Reliable
GSM456029	GSE18252	GPL2005	1	Reliable
GSM456055	GSE18252	GPL2005	1	Reliable
GSM456065	GSE18252	GPL2005	1	Reliable
GSM456073	GSE18252	GPL2005	1	Reliable
GSM456077	GSE18252	GPL2005	1	Reliable
GSM456085	GSE18252	GPL2005	1	Reliable
GSM456091	GSE18252	GPL2005	1	Reliable
GSM510350	GSE20376	GPL2005	1	Reliable
GSM514217	GSE20481	GPL2005	1	Reliable
GSM514218	GSE20481	GPL2005	1	Reliable
GSM514238	GSE20481	GPL2005	1	Reliable
GSM514241	GSE20481	GPL2005	1	Reliable
GSM514246	GSE20481	GPL2005	1	Reliable
GSM514256	GSE20481	GPL2005	1	Reliable
GSM514263	GSE20481	GPL2005	1	Reliable
GSM514267	GSE20481	GPL2005	1	Reliable
GSM514271	GSE20481	GPL2005	1	Reliable
GSM514276	GSE20481	GPL2005	1	Reliable
GSM514285	GSE20481	GPL2005	1	Reliable
GSM514342	GSE20481	GPL2005	1	Reliable
GSM514348	GSE20481	GPL2005	1	Reliable
GSM514350	GSE20481	GPL2005	1	Reliable
GSM514356	GSE20481	GPL2005	1	Reliable
GSM514358	GSE20481	GPL2005	1	Reliable
GSM514359	GSE20481	GPL2005	1	Reliable
GSM514361	GSE20481	GPL2005	1	Reliable
GSM514362	GSE20481	GPL2005	1	Reliable
GSM514370	GSE20481	GPL2005	1	Reliable
GSM514375	GSE20481	GPL2005	1	Reliable
GSM514381	GSE20481	GPL2005	1	Reliable
GSM514388	GSE20481	GPL2005	1	Reliable
GSM514396	GSE20481	GPL2005	1	Reliable
GSM514402	GSE20481	GPL2005	1	Reliable
GSM514411	GSE20481	GPL2005	1	Reliable
GSM514413	GSE20481	GPL2005	1	Reliable
GSM514416	GSE20481	GPL2005	1	Reliable
GSM514421	GSE20481	GPL2005	1	Reliable
GSM514426	GSE20481	GPL2005	1	Reliable
GSM514428	GSE20481	GPL2005	1	Reliable
GSM514439	GSE20481	GPL2005	1	Reliable
GSM514444	GSE20481	GPL2005	1	Reliable
GSM514447	GSE20481	GPL2005	1	Reliable
GSM514452	GSE20481	GPL2005	1	Reliable
GSM514454	GSE20481	GPL2005	1	Reliable
GSM514461	GSE20481	GPL2005	1	Reliable
GSM514475	GSE20481	GPL2005	1	Reliable
GSM514480	GSE20481	GPL2005	1	Reliable
GSM514488	GSE20481	GPL2005	1	Reliable
GSM514489	GSE20481	GPL2005	1	Reliable
GSM514495	GSE20481	GPL2005	1	Reliable
GSM514497	GSE20481	GPL2005	1	Reliable
GSM514504	GSE20481	GPL2005	1	Reliable
GSM514508	GSE20481	GPL2005	1	Reliable
GSM514529	GSE20481	GPL2005	1	Reliable
GSM514542	GSE20481	GPL2005	1	Reliable
GSM514548	GSE20481	GPL2005	1	Reliable
GSM514559	GSE20481	GPL2005	1	Reliable
GSM516869	GSE20565	GPL2005	1	Reliable
GSM516871	GSE20565	GPL2005	1	Reliable
GSM608968	GSE24715	GPL2005	1	Reliable
GSM608970	GSE24715	GPL2005	1	Reliable
GSM608972	GSE24715	GPL2005	1	Reliable
GSM608985	GSE24715	GPL2005	1	Reliable
GSM608989	GSE24715	GPL2005	1	Reliable
GSM608990	GSE24715	GPL2005	1	Reliable
GSM608992	GSE24715	GPL2005	1	Reliable
GSM608997	GSE24715	GPL2005	1	Reliable
GSM609004	GSE24715	GPL2005	1	Reliable
GSM174833	GSE7255	GPL3718	1	Reliable
GSM174839	GSE7255	GPL3718	1	Reliable
GSM174842	GSE7255	GPL3718	1	Reliable
GSM174844	GSE7255	GPL3718	1	Reliable
GSM174845	GSE7255	GPL3718	1	Reliable
GSM174847	GSE7255	GPL3718	1	Reliable
GSM174853	GSE7255	GPL3718	1	Reliable
GSM174854	GSE7255	GPL3718	1	Reliable
GSM182853	GSE7545	GPL3718	1	Reliable
GSM188190	GSE7822	GPL3718	1	Reliable
GSM188225	GSE7822	GPL3718	1	Reliable
GSM188228	GSE7822	GPL3718	1	Reliable
GSM188230	GSE7822	GPL3718	1	Reliable
GSM188234	GSE7822	GPL3718	1	Reliable
GSM242187	GSE9585	GPL3718	1	Reliable
GSM243065	GSE9611	GPL3718	1	Reliable
GSM253301	GSE10092	GPL3718	1	Reliable
GSM254355	GSE10092	GPL3718	1	Reliable
GSM254841	GSE10092	GPL3718	1	Reliable
GSM302687	GSE11960	GPL3718	1	Reliable
GSM302710	GSE11960	GPL3718	1	Reliable
GSM302720	GSE11960	GPL3718	1	Reliable
GSM302722	GSE11960	GPL3718	1	Reliable
GSM302723	GSE11960	GPL3718	1	Reliable
GSM302735	GSE11960	GPL3718	1	Reliable
GSM302736	GSE11960	GPL3718	1	Reliable
GSM313809	GSE12494	GPL3718	1	Reliable
GSM313811	GSE12494	GPL3718	1	Reliable
GSM313818	GSE12494	GPL3718	1	Reliable
GSM313826	GSE12494	GPL3718	1	Reliable
GSM313834	GSE12494	GPL3718	1	Reliable
GSM313840	GSE12494	GPL3718	1	Reliable
GSM313846	GSE12494	GPL3718	1	Reliable
GSM313847	GSE12494	GPL3718	1	Reliable
GSM313851	GSE12494	GPL3718	1	Reliable
GSM313852	GSE12494	GPL3718	1	Reliable
GSM313856	GSE12494	GPL3718	1	Reliable
GSM313859	GSE12494	GPL3718	1	Reliable
GSM313878	GSE12494	GPL3718	1	Reliable
GSM313880	GSE12494	GPL3718	1	Reliable
GSM313882	GSE12494	GPL3718	1	Reliable
GSM313885	GSE12494	GPL3718	1	Reliable
GSM313887	GSE12494	GPL3718	1	Reliable
GSM313888	GSE12494	GPL3718	1	Reliable
GSM313890	GSE12494	GPL3718	1	Reliable
GSM313896	GSE12494	GPL3718	1	Reliable
GSM313897	GSE12494	GPL3718	1	Reliable
GSM313916	GSE12494	GPL3718	1	Reliable
GSM313919	GSE12494	GPL3718	1	Reliable
GSM313920	GSE12494	GPL3718	1	Reliable
GSM313921	GSE12494	GPL3718	1	Reliable
GSM313927	GSE12494	GPL3718	1	Reliable
GSM313934	GSE12494	GPL3718	1	Reliable
GSM313937	GSE12494	GPL3718	1	Reliable
GSM313943	GSE12494	GPL3718	1	Reliable
GSM313945	GSE12494	GPL3718	1	Reliable
GSM313955	GSE12494	GPL3718	1	Reliable
GSM313966	GSE12494	GPL3718	1	Reliable
GSM313970	GSE12494	GPL3718	1	Reliable
GSM313973	GSE12494	GPL3718	1	Reliable
GSM313978	GSE12494	GPL3718	1	Reliable
GSM313981	GSE12494	GPL3718	1	Reliable
GSM313982	GSE12494	GPL3718	1	Reliable
GSM313988	GSE12494	GPL3718	1	Reliable
GSM313990	GSE12494	GPL3718	1	Reliable
GSM313991	GSE12494	GPL3718	1	Reliable
GSM314005	GSE12494	GPL3718	1	Reliable
GSM317804	GSE12660	GPL3718	1	Reliable
GSM317805	GSE12660	GPL3718	1	Reliable
GSM323196	GSE12896	GPL3718	1	Reliable
GSM323200	GSE12896	GPL3718	1	Reliable
GSM323212	GSE12896	GPL3718	1	Reliable
GSM323214	GSE12896	GPL3718	1	Reliable
GSM323225	GSE12896	GPL3718	1	Reliable
GSM323226	GSE12896	GPL3718	1	Reliable
GSM323233	GSE12896	GPL3718	1	Reliable
GSM333816	GSE12494	GPL3718	1	Reliable
GSM353435	GSE14087	GPL3718	1	Reliable
GSM353437	GSE14087	GPL3718	1	Reliable
GSM353440	GSE14087	GPL3718	1	Reliable
GSM353443	GSE14087	GPL3718	1	Reliable
GSM353452	GSE14087	GPL3718	1	Reliable
GSM353458	GSE14087	GPL3718	1	Reliable
GSM353471	GSE14087	GPL3718	1	Reliable
GSM360555	GSE14437	GPL3718	1	Reliable
GSM360568	GSE14437	GPL3718	1	Reliable
GSM360569	GSE14437	GPL3718	1	Reliable
GSM360579	GSE14437	GPL3718	1	Reliable
GSM360580	GSE14437	GPL3718	1	Reliable
GSM360590	GSE14437	GPL3718	1	Reliable
GSM360618	GSE14437	GPL3718	1	Reliable
GSM360662	GSE14437	GPL3718	1	Reliable
GSM360674	GSE14437	GPL3718	1	Reliable
GSM388979	GSE15526	GPL3718	1	Reliable
GSM392624	GSE15688	GPL3718	1	Reliable
GSM392635	GSE15688	GPL3718	1	Reliable
GSM392660	GSE15688	GPL3718	1	Reliable
GSM393017	GSE15696	GPL3718	1	Reliable
GSM393021	GSE15696	GPL3718	1	Reliable
GSM393022	GSE15696	GPL3718	1	Reliable
GSM393023	GSE15696	GPL3718	1	Reliable
GSM393041	GSE15696	GPL3718	1	Reliable
GSM393573	GSE15730	GPL3718	1	Reliable
GSM393600	GSE15730	GPL3718	1	Reliable
GSM393671	GSE15730	GPL3718	1	Reliable
GSM395802	GSE15695	GPL3718	1	Reliable
GSM395804	GSE15695	GPL3718	1	Reliable
GSM395806	GSE15695	GPL3718	1	Reliable
GSM395808	GSE15695	GPL3718	1	Reliable
GSM395818	GSE15695	GPL3718	1	Reliable
GSM395826	GSE15695	GPL3718	1	Reliable
GSM395846	GSE15695	GPL3718	1	Reliable
GSM395860	GSE15695	GPL3718	1	Reliable
GSM395864	GSE15695	GPL3718	1	Reliable
GSM395868	GSE15695	GPL3718	1	Reliable
GSM395888	GSE15695	GPL3718	1	Reliable
GSM395898	GSE15695	GPL3718	1	Reliable
GSM395904	GSE15695	GPL3718	1	Reliable
GSM395908	GSE15695	GPL3718	1	Reliable
GSM395912	GSE15695	GPL3718	1	Reliable
GSM395934	GSE15695	GPL3718	1	Reliable
GSM395936	GSE15695	GPL3718	1	Reliable
GSM395944	GSE15695	GPL3718	1	Reliable
GSM395946	GSE15695	GPL3718	1	Reliable
GSM395950	GSE15695	GPL3718	1	Reliable
GSM395956	GSE15695	GPL3718	1	Reliable
GSM402754	GSE16092	GPL3718	1	Reliable
GSM402778	GSE16092	GPL3718	1	Reliable
GSM402792	GSE16092	GPL3718	1	Reliable
GSM403515	GSE16125	GPL3718	1	Reliable
GSM403520	GSE16125	GPL3718	1	Reliable
GSM412350	GSE16406	GPL3718	1	Reliable
GSM462330	GSE12906	GPL3718	1	Reliable
GSM462391	GSE12906	GPL3718	1	Reliable
GSM462406	GSE12906	GPL3718	1	Reliable
GSM462410	GSE12906	GPL3718	1	Reliable
GSM466660	GSE18820	GPL3718	1	Reliable
GSM466672	GSE18820	GPL3718	1	Reliable
GSM466781	GSE18828	GPL3718	1	Reliable
GSM466782	GSE18828	GPL3718	1	Reliable
GSM472742	GSE19101	GPL3718	1	Reliable
GSM487779	GSE19578	GPL3718	1	Reliable
GSM487824	GSE19578	GPL3718	1	Reliable
GSM487834	GSE19578	GPL3718	1	Reliable
GSM487840	GSE19578	GPL3718	1	Reliable
GSM487847	GSE19578	GPL3718	1	Reliable
GSM487849	GSE19578	GPL3718	1	Reliable
GSM489360	GSE19612	GPL3718	1	Reliable
GSM489916	GSE19647	GPL3718	1	Reliable
GSM489976	GSE19647	GPL3718	1	Reliable
GSM489986	GSE19647	GPL3718	1	Reliable
GSM491135	GSE19612	GPL3718	1	Reliable
GSM491138	GSE19612	GPL3718	1	Reliable
GSM491148	GSE19612	GPL3718	1	Reliable
GSM491149	GSE19612	GPL3718	1	Reliable
GSM523622	GSE20939	GPL3718	1	Reliable
GSM523652	GSE20939	GPL3718	1	Reliable
GSM523654	GSE20939	GPL3718	1	Reliable
GSM526389	GSE21057	GPL3718	1	Reliable
GSM533447	GSE21349	GPL3718	1	Reliable
GSM533449	GSE21349	GPL3718	1	Reliable
GSM533450	GSE21349	GPL3718	1	Reliable
GSM533451	GSE21349	GPL3718	1	Reliable
GSM611813	GSE24881	GPL3718	1	Reliable
GSM611849	GSE24881	GPL3718	1	Reliable
GSM611883	GSE24881	GPL3718	1	Reliable
GSM611889	GSE24881	GPL3718	1	Reliable
GSM611895	GSE24881	GPL3718	1	Reliable
GSM611905	GSE24881	GPL3718	1	Reliable
GSM611917	GSE24881	GPL3718	1	Reliable
GSM611927	GSE24881	GPL3718	1	Reliable
GSM611938	GSE24881	GPL3718	1	Reliable
GSM611946	GSE24881	GPL3718	1	Reliable
GSM640291	GSE26075	GPL3718	1	Reliable
GSM640301	GSE26075	GPL3718	1	Reliable
GSM457757	GSE18333	GPL6801	1	Reliable
GSM457679	GSE18333	GPL6801	1	Reliable
GSM457705	GSE18333	GPL6801	1	Reliable
GSM457720	GSE18333	GPL6801	1	Reliable
GSM560910	GSE22615	GPL6801	1	Reliable
GSM457732	GSE18333	GPL6801	1	Reliable
GSM560912	GSE22615	GPL6801	1	Reliable
GSM392671	GSE15688	GPL6801	1	Reliable
GSM520400	GSE20709	GPL6801	1	Reliable
GSM639061	GSE25016	GPL6801	1	Reliable
GSM457722	GSE18333	GPL6801	1	Reliable
GSM492495	GSE19539	GPL6801	1	Reliable
GSM639158	GSE25016	GPL6801	1	Reliable
GSM639161	GSE25016	GPL6801	1	Reliable
GSM555179	GSE22305	GPL6801	1	Reliable
GSM638970	GSE25016	GPL6801	1	Reliable
GSM466780	GSE18828	GPL6801	1	Reliable
GSM639017	GSE25016	GPL6801	1	Reliable
GSM639007	GSE25016	GPL6801	1	Reliable
GSM457744	GSE18333	GPL6801	1	Reliable
GSM337701	GSE13372	GPL6801	1	Reliable
GSM520404	GSE20709	GPL6801	1	Reliable
GSM557941	GSE22461	GPL6801	1	Reliable
GSM639179	GSE25016	GPL6801	1	Reliable
GSM337662	GSE13372	GPL6801	1	Reliable
GSM482790	GSE19416	GPL6801	1	Reliable
GSM337665	GSE13372	GPL6801	1	Reliable
GSM631103	GSE23452	GPL6801	1	Reliable
GSM527826	GSE21107	GPL6801	1	Reliable
GSM639169	GSE25016	GPL6801	1	Reliable
GSM433916	GSE17359	GPL6801	1	Reliable
GSM492500	GSE19539	GPL6801	1	Reliable
GSM638975	GSE25016	GPL6801	1	Reliable
GSM639057	GSE25016	GPL6801	1	Reliable
GSM520410	GSE20709	GPL6801	1	Reliable
GSM457700	GSE18333	GPL6801	1	Reliable
GSM337664	GSE13372	GPL6801	1	Reliable
GSM492553	GSE19539	GPL6801	1	Reliable
GSM492504	GSE19539	GPL6801	1	Reliable
GSM639159	GSE25016	GPL6801	1	Reliable
GSM492539	GSE19539	GPL6801	1	Reliable
GSM457728	GSE18333	GPL6801	1	Reliable
GSM492556	GSE19539	GPL6801	1	Reliable
GSM520413	GSE20709	GPL6801	1	Reliable
GSM639037	GSE25016	GPL6801	1	Reliable
GSM560913	GSE22615	GPL6801	1	Reliable
GSM492524	GSE19539	GPL6801	1	Reliable
GSM492507	GSE19539	GPL6801	1	Reliable
GSM492566	GSE19539	GPL6801	1	Reliable
GSM631145	GSE23452	GPL6801	1	Reliable
GSM639006	GSE25016	GPL6801	1	Reliable
GSM492558	GSE19539	GPL6801	1	Reliable
GSM492510	GSE19539	GPL6801	1	Reliable
GSM520402	GSE20709	GPL6801	1	Reliable
GSM482794	GSE19416	GPL6801	1	Reliable
GSM571860	GSE23300	GPL6801	1	Reliable
GSM571846	GSE23300	GPL6801	1	Reliable
GSM492563	GSE19539	GPL6801	1	Reliable
GSM631115	GSE23452	GPL6801	1	Reliable
GSM520403	GSE20709	GPL6801	1	Reliable
GSM492527	GSE19539	GPL6801	1	Reliable
GSM560911	GSE22615	GPL6801	1	Reliable
GSM638963	GSE25016	GPL6801	1	Reliable
GSM527838	GSE21107	GPL6801	1	Reliable
GSM631113	GSE23452	GPL6801	1	Reliable
GSM492549	GSE19539	GPL6801	1	Reliable
GSM492509	GSE19539	GPL6801	1	Reliable
GSM631107	GSE23452	GPL6801	1	Reliable
GSM527830	GSE21107	GPL6801	1	Reliable
GSM631041	GSE23452	GPL6801	1	Reliable
GSM527767	GSE21107	GPL6801	1	Reliable
GSM520414	GSE20709	GPL6801	1	Reliable
GSM520407	GSE20709	GPL6801	1	Reliable
GSM492523	GSE19539	GPL6801	1	Reliable
GSM492550	GSE19539	GPL6801	1	Reliable
GSM631035	GSE23452	GPL6801	1	Reliable
GSM630985	GSE23452	GPL6801	1	Reliable
GSM527704	GSE21107	GPL6801	1	Reliable
GSM560916	GSE22615	GPL6801	1	Reliable
GSM492537	GSE19539	GPL6801	1	Reliable
GSM560914	GSE22615	GPL6801	1	Reliable
GSM560908	GSE22615	GPL6801	1	Reliable
GSM560920	GSE22615	GPL6801	1	Reliable
GSM560917	GSE22615	GPL6801	1	Reliable
GSM492532	GSE19539	GPL6801	1	Reliable
GSM560919	GSE22615	GPL6801	1	Reliable
GSM560918	GSE22615	GPL6801	1	Reliable
GSM395853	GSE15695	GPL3720	1	Reliable
GSM360700	GSE14437	GPL3720	1	Reliable
GSM182889	GSE7545	GPL3720	1	Reliable
GSM360693	GSE14437	GPL3720	1	Reliable
GSM360699	GSE14437	GPL3720	1	Reliable
GSM601493	GSE24412	GPL3720	1	Reliable
GSM242206	GSE9585	GPL3720	1	Reliable
GSM188051	GSE7822	GPL3720	1	Reliable
GSM523661	GSE20939	GPL3720	1	Reliable
GSM243152	GSE9611	GPL3720	1	Reliable
GSM188057	GSE7822	GPL3720	1	Reliable
GSM188053	GSE7822	GPL3720	1	Reliable
GSM243127	GSE9611	GPL3720	1	Reliable
GSM188059	GSE7822	GPL3720	1	Reliable
GSM188052	GSE7822	GPL3720	1	Reliable
GSM302183	GSE11948	GPL3720	1	Reliable
GSM360684	GSE14437	GPL3720	1	Reliable
GSM182903	GSE7545	GPL3720	1	Reliable
GSM188049	GSE7822	GPL3720	1	Reliable
GSM182934	GSE7545	GPL3720	1	Reliable
GSM302743	GSE11960	GPL3720	1	Reliable
GSM182909	GSE7545	GPL3720	1	Reliable
GSM182893	GSE7545	GPL3720	1	Reliable
GSM182926	GSE7545	GPL3720	1	Reliable
GSM248810	GSE9845	GPL3720	1	Reliable
GSM302249	GSE11948	GPL3720	1	Reliable
GSM248805	GSE9845	GPL3720	1	Reliable
GSM182898	GSE7545	GPL3720	1	Reliable
GSM188058	GSE7822	GPL3720	1	Reliable
GSM454985	GSE18197	GPL3720	1	Reliable
GSM182886	GSE7545	GPL3720	1	Reliable
GSM243109	GSE9611	GPL3720	1	Reliable
GSM182929	GSE7545	GPL3720	1	Reliable
GSM248827	GSE9845	GPL3720	1	Reliable
GSM182895	GSE7545	GPL3720	1	Reliable
GSM182917	GSE7545	GPL3720	1	Reliable
GSM523627	GSE20939	GPL3720	1	Reliable
GSM231357	GSE9154	GPL3720	1	Reliable
GSM523693	GSE20939	GPL3720	1	Reliable
GSM393834	GSE15731	GPL3720	1	Reliable
GSM523631	GSE20939	GPL3720	1	Reliable
GSM248839	GSE9845	GPL3720	1	Reliable
GSM393839	GSE15731	GPL3720	1	Reliable
GSM393847	GSE15731	GPL3720	1	Reliable
GSM231363	GSE9154	GPL3720	1	Reliable
GSM182899	GSE7545	GPL3720	1	Reliable
GSM248851	GSE9845	GPL3720	1	Reliable
GSM182913	GSE7545	GPL3720	1	Reliable
GSM454971	GSE18197	GPL3720	1	Reliable
GSM182894	GSE7545	GPL3720	1	Reliable
GSM248786	GSE9845	GPL3720	1	Reliable
GSM188261	GSE7822	GPL3720	1	Reliable
GSM302741	GSE11960	GPL3720	1	Reliable
GSM182884	GSE7545	GPL3720	1	Reliable
GSM243121	GSE9611	GPL3720	1	Reliable
GSM248864	GSE9845	GPL3720	1	Reliable
GSM188268	GSE7822	GPL3720	1	Reliable
GSM188204	GSE7822	GPL3720	1	Reliable
GSM182912	GSE7545	GPL3720	1	Reliable
GSM243124	GSE9611	GPL3720	1	Reliable
GSM182897	GSE7545	GPL3720	1	Reliable
GSM182890	GSE7545	GPL3720	1	Reliable
GSM523655	GSE20939	GPL3720	1	Reliable
GSM188207	GSE7822	GPL3720	1	Reliable
GSM455104	GSE18197	GPL3720	1	Reliable
GSM182902	GSE7545	GPL3720	1	Reliable
GSM243108	GSE9611	GPL3720	1	Reliable
GSM248806	GSE9845	GPL3720	1	Reliable
GSM231364	GSE9154	GPL3720	1	Reliable
GSM182907	GSE7545	GPL3720	1	Reliable
GSM182927	GSE7545	GPL3720	1	Reliable
GSM302774	GSE11960	GPL3720	1	Reliable
GSM188267	GSE7822	GPL3720	1	Reliable
GSM248816	GSE9845	GPL3720	1	Reliable
GSM243134	GSE9611	GPL3720	1	Reliable
GSM360691	GSE14437	GPL3720	1	Reliable
GSM248790	GSE9845	GPL3720	1	Reliable
GSM248792	GSE9845	GPL3720	1	Reliable
GSM188209	GSE7822	GPL3720	1	Reliable
GSM182923	GSE7545	GPL3720	1	Reliable
GSM455114	GSE18197	GPL3720	1	Reliable
GSM397954	GSE15842	GPL3720	1	Reliable
GSM472693	GSE19101	GPL3720	1	Reliable
GSM243136	GSE9611	GPL3720	1	Reliable
GSM248850	GSE9845	GPL3720	1	Reliable
GSM243130	GSE9611	GPL3720	1	Reliable
GSM529066	GSE21123	GPL3720	1	Reliable
GSM533485	GSE21349	GPL3720	1	Reliable
GSM243125	GSE9611	GPL3720	1	Reliable
GSM248811	GSE9845	GPL3720	1	Reliable
GSM529130	GSE21123	GPL3720	1	Reliable
GSM248854	GSE9845	GPL3720	1	Reliable
GSM182932	GSE7545	GPL3720	1	Reliable
GSM182924	GSE7545	GPL3720	1	Reliable
GSM248845	GSE9845	GPL3720	1	Reliable
GSM533467	GSE21349	GPL3720	1	Reliable
GSM248802	GSE9845	GPL3720	1	Reliable
GSM528949	GSE21123	GPL3720	1	Reliable
GSM539170	GSE21597	GPL3720	1	Reliable
GSM243142	GSE9611	GPL3720	1	Reliable
GSM533489	GSE21349	GPL3720	1	Reliable
GSM248832	GSE9845	GPL3720	1	Reliable
GSM231360	GSE9154	GPL3720	1	Reliable
GSM393833	GSE15731	GPL3720	1	Reliable
GSM360676	GSE14437	GPL3720	1	Reliable
GSM434310	GSE17247	GPL3720	1	Reliable
GSM248812	GSE9845	GPL3720	1	Reliable
GSM243110	GSE9611	GPL3720	1	Reliable
GSM182906	GSE7545	GPL3720	1	Reliable
GSM182908	GSE7545	GPL3720	1	Reliable
GSM248842	GSE9845	GPL3720	1	Reliable
GSM248837	GSE9845	GPL3720	1	Reliable
GSM529086	GSE21123	GPL3720	1	Reliable
GSM182896	GSE7545	GPL3720	1	Reliable
GSM528958	GSE21123	GPL3720	1	Reliable
GSM248819	GSE9845	GPL3720	1	Reliable
GSM231358	GSE9154	GPL3720	1	Reliable
GSM533482	GSE21349	GPL3720	1	Reliable
GSM533483	GSE21349	GPL3720	1	Reliable
GSM548931	GSE22082	GPL3720	1	Reliable
GSM248849	GSE9845	GPL3720	1	Reliable
GSM395805	GSE15695	GPL3720	1	Reliable
GSM182933	GSE7545	GPL3720	1	Reliable
GSM360681	GSE14437	GPL3720	1	Reliable
GSM248817	GSE9845	GPL3720	1	Reliable
GSM360698	GSE14437	GPL3720	1	Reliable
GSM533493	GSE21349	GPL3720	1	Reliable
GSM248791	GSE9845	GPL3720	1	Reliable
GSM182911	GSE7545	GPL3720	1	Reliable
GSM360696	GSE14437	GPL3720	1	Reliable
GSM393875	GSE15731	GPL3720	1	Reliable
GSM491167	GSE19612	GPL3720	1	Reliable
GSM528950	GSE21123	GPL3720	1	Reliable
GSM248834	GSE9845	GPL3720	1	Reliable
GSM248785	GSE9845	GPL3720	1	Reliable
GSM533481	GSE21349	GPL3720	1	Reliable
GSM528996	GSE21123	GPL3720	1	Reliable
GSM360703	GSE14437	GPL3720	1	Reliable
GSM360753	GSE14437	GPL3720	1	Reliable
GSM248801	GSE9845	GPL3720	1	Reliable
GSM248788	GSE9845	GPL3720	1	Reliable
GSM248793	GSE9845	GPL3720	1	Reliable
GSM491162	GSE19612	GPL3720	1	Reliable
GSM487863	GSE19578	GPL3720	1	Reliable
GSM188205	GSE7822	GPL3720	1	Reliable
GSM248866	GSE9845	GPL3720	1	Reliable
GSM374390	GSE14994	GPL3720	1	Reliable
GSM248841	GSE9845	GPL3720	1	Reliable
GSM393874	GSE15731	GPL3720	1	Reliable
GSM243107	GSE9611	GPL3720	1	Reliable
GSM248833	GSE9845	GPL3720	1	Reliable
GSM188266	GSE7822	GPL3720	1	Reliable
GSM487879	GSE19578	GPL3720	1	Reliable
GSM248853	GSE9845	GPL3720	1	Reliable
GSM248867	GSE9845	GPL3720	1	Reliable
GSM491156	GSE19612	GPL3720	1	Reliable
GSM248840	GSE9845	GPL3720	1	Reliable
GSM395827	GSE15695	GPL3720	1	Reliable
GSM302788	GSE11960	GPL3720	1	Reliable
GSM360734	GSE14437	GPL3720	1	Reliable
GSM248783	GSE9845	GPL3720	1	Reliable
GSM248808	GSE9845	GPL3720	1	Reliable
GSM529042	GSE21123	GPL3720	1	Reliable
GSM248865	GSE9845	GPL3720	1	Reliable
GSM182904	GSE7545	GPL3720	1	Reliable
GSM360690	GSE14437	GPL3720	1	Reliable
GSM541533	GSE22082	GPL3720	1	Reliable
GSM182905	GSE7545	GPL3720	1	Reliable
GSM395799	GSE15695	GPL3720	1	Reliable
GSM528943	GSE21123	GPL3720	1	Reliable
GSM248838	GSE9845	GPL3720	1	Reliable
GSM243117	GSE9611	GPL3720	1	Reliable
GSM529027	GSE21123	GPL3720	1	Reliable
GSM533470	GSE21349	GPL3720	1	Reliable
GSM188265	GSE7822	GPL3720	1	Reliable
GSM374410	GSE14994	GPL3720	1	Reliable
GSM374400	GSE14994	GPL3720	1	Reliable
GSM248800	GSE9845	GPL3720	1	Reliable
GSM393885	GSE15731	GPL3720	1	Reliable
GSM528947	GSE21123	GPL3720	1	Reliable
GSM393867	GSE15731	GPL3720	1	Reliable
GSM248855	GSE9845	GPL3720	1	Reliable
GSM188264	GSE7822	GPL3720	1	Reliable
GSM395845	GSE15695	GPL3720	1	Reliable
GSM487881	GSE19578	GPL3720	1	Reliable
GSM188206	GSE7822	GPL3720	1	Reliable
GSM302758	GSE11960	GPL3720	1	Reliable
GSM395847	GSE15695	GPL3720	1	Reliable
GSM533473	GSE21349	GPL3720	1	Reliable
GSM487905	GSE19578	GPL3720	1	Reliable
GSM360682	GSE14437	GPL3720	1	Reliable
GSM360701	GSE14437	GPL3720	1	Reliable
GSM533491	GSE21349	GPL3720	1	Reliable
GSM360789	GSE14437	GPL3720	1	Reliable
GSM323663	GSE12896	GPL3720	1	Reliable
GSM323708	GSE12896	GPL3720	1	Reliable
GSM323770	GSE12896	GPL3720	1	Reliable
GSM323720	GSE12896	GPL3720	1	Reliable
GSM323731	GSE12896	GPL3720	1	Reliable
GSM323775	GSE12896	GPL3720	1	Reliable
GSM323674	GSE12896	GPL3720	1	Reliable
GSM487918	GSE19578	GPL3720	1	Reliable
GSM243129	GSE9611	GPL3720	1	Reliable
GSM187938	GSE7822	GPL2004	2	Unreliable
GSM248492	GSE9635	GPL2004	2	Unreliable
GSM248535	GSE9635	GPL2004	2	Unreliable
GSM248638	GSE9635	GPL2004	2	Unreliable
GSM255059	GSE10099	GPL2004	2	Unreliable
GSM255087	GSE10099	GPL2004	2	Unreliable
GSM255090	GSE10099	GPL2004	2	Unreliable
GSM255141	GSE10099	GPL2004	2	Unreliable
GSM255399	GSE10099	GPL2004	2	Unreliable
GSM255402	GSE10099	GPL2004	2	Unreliable
GSM255414	GSE10099	GPL2004	2	Unreliable
GSM255426	GSE10099	GPL2004	2	Unreliable
GSM255437	GSE10099	GPL2004	2	Unreliable
GSM255448	GSE10099	GPL2004	2	Unreliable
GSM255449	GSE10099	GPL2004	2	Unreliable
GSM255454	GSE10099	GPL2004	2	Unreliable
GSM255462	GSE10099	GPL2004	2	Unreliable
GSM255484	GSE10099	GPL2004	2	Unreliable
GSM255486	GSE10099	GPL2004	2	Unreliable
GSM267425	GSE10611	GPL2004	2	Unreliable
GSM272451	GSE10792	GPL2004	2	Unreliable
GSM272478	GSE10792	GPL2004	2	Unreliable
GSM278025	GSE7130	GPL2004	2	Unreliable
GSM278031	GSE7130	GPL2004	2	Unreliable
GSM278033	GSE7130	GPL2004	2	Unreliable
GSM278035	GSE7130	GPL2004	2	Unreliable
GSM278037	GSE7130	GPL2004	2	Unreliable
GSM278039	GSE7130	GPL2004	2	Unreliable
GSM278043	GSE7130	GPL2004	2	Unreliable
GSM278045	GSE7130	GPL2004	2	Unreliable
GSM278049	GSE7130	GPL2004	2	Unreliable
GSM278057	GSE7130	GPL2004	2	Unreliable
GSM329038	GSE13137	GPL2004	2	Unreliable
GSM329039	GSE13137	GPL2004	2	Unreliable
GSM329040	GSE13137	GPL2004	2	Unreliable
GSM329041	GSE13137	GPL2004	2	Unreliable
GSM333796	GSE12494	GPL2004	2	Unreliable
GSM333803	GSE12494	GPL2004	2	Unreliable
GSM333815	GSE12494	GPL2004	2	Unreliable
GSM335390	GSE12906	GPL2004	2	Unreliable
GSM344354	GSE13696	GPL2004	2	Unreliable
GSM344356	GSE13696	GPL2004	2	Unreliable
GSM344361	GSE13696	GPL2004	2	Unreliable
GSM344368	GSE13696	GPL2004	2	Unreliable
GSM344377	GSE13696	GPL2004	2	Unreliable
GSM344380	GSE13696	GPL2004	2	Unreliable
GSM344382	GSE13696	GPL2004	2	Unreliable
GSM360374	GSE14437	GPL2004	2	Unreliable
GSM360376	GSE14437	GPL2004	2	Unreliable
GSM360378	GSE14437	GPL2004	2	Unreliable
GSM360392	GSE14437	GPL2004	2	Unreliable
GSM360399	GSE14437	GPL2004	2	Unreliable
GSM360405	GSE14437	GPL2004	2	Unreliable
GSM365860	GSE14656	GPL2004	2	Unreliable
GSM365866	GSE14656	GPL2004	2	Unreliable
GSM365869	GSE14656	GPL2004	2	Unreliable
GSM365875	GSE14656	GPL2004	2	Unreliable
GSM365877	GSE14656	GPL2004	2	Unreliable
GSM379149	GSE15187	GPL2004	2	Unreliable
GSM379150	GSE15187	GPL2004	2	Unreliable
GSM379151	GSE15187	GPL2004	2	Unreliable
GSM379152	GSE15187	GPL2004	2	Unreliable
GSM379154	GSE15187	GPL2004	2	Unreliable
GSM379163	GSE15187	GPL2004	2	Unreliable
GSM379166	GSE15187	GPL2004	2	Unreliable
GSM379177	GSE15187	GPL2004	2	Unreliable
GSM379178	GSE15187	GPL2004	2	Unreliable
GSM379179	GSE15187	GPL2004	2	Unreliable
GSM379180	GSE15187	GPL2004	2	Unreliable
GSM379181	GSE15187	GPL2004	2	Unreliable
GSM379182	GSE15187	GPL2004	2	Unreliable
GSM379183	GSE15187	GPL2004	2	Unreliable
GSM379184	GSE15187	GPL2004	2	Unreliable
GSM379188	GSE15187	GPL2004	2	Unreliable
GSM379189	GSE15187	GPL2004	2	Unreliable
GSM379190	GSE15187	GPL2004	2	Unreliable
GSM379191	GSE15187	GPL2004	2	Unreliable
GSM379192	GSE15187	GPL2004	2	Unreliable
GSM379193	GSE15187	GPL2004	2	Unreliable
GSM379203	GSE15187	GPL2004	2	Unreliable
GSM379233	GSE15187	GPL2004	2	Unreliable
GSM393324	GSE15714	GPL2004	2	Unreliable
GSM393370	GSE15714	GPL2004	2	Unreliable
GSM393378	GSE15714	GPL2004	2	Unreliable
GSM393398	GSE15714	GPL2004	2	Unreliable
GSM455968	GSE18252	GPL2004	2	Unreliable
GSM455982	GSE18252	GPL2004	2	Unreliable
GSM473080	GSE19101	GPL2004	2	Unreliable
GSM473117	GSE19101	GPL2004	2	Unreliable
GSM473197	GSE19101	GPL2004	2	Unreliable
GSM513832	GSE20481	GPL2004	2	Unreliable
GSM513834	GSE20481	GPL2004	2	Unreliable
GSM513835	GSE20481	GPL2004	2	Unreliable
GSM513838	GSE20481	GPL2004	2	Unreliable
GSM513842	GSE20481	GPL2004	2	Unreliable
GSM513897	GSE20481	GPL2004	2	Unreliable
GSM513913	GSE20481	GPL2004	2	Unreliable
GSM513993	GSE20481	GPL2004	2	Unreliable
GSM513994	GSE20481	GPL2004	2	Unreliable
GSM513995	GSE20481	GPL2004	2	Unreliable
GSM514017	GSE20481	GPL2004	2	Unreliable
GSM514018	GSE20481	GPL2004	2	Unreliable
GSM514019	GSE20481	GPL2004	2	Unreliable
GSM514020	GSE20481	GPL2004	2	Unreliable
GSM514021	GSE20481	GPL2004	2	Unreliable
GSM514022	GSE20481	GPL2004	2	Unreliable
GSM514023	GSE20481	GPL2004	2	Unreliable
GSM514024	GSE20481	GPL2004	2	Unreliable
GSM514025	GSE20481	GPL2004	2	Unreliable
GSM514026	GSE20481	GPL2004	2	Unreliable
GSM514027	GSE20481	GPL2004	2	Unreliable
GSM514028	GSE20481	GPL2004	2	Unreliable
GSM514034	GSE20481	GPL2004	2	Unreliable
GSM514071	GSE20481	GPL2004	2	Unreliable
GSM514074	GSE20481	GPL2004	2	Unreliable
GSM514079	GSE20481	GPL2004	2	Unreliable
GSM514081	GSE20481	GPL2004	2	Unreliable
GSM514082	GSE20481	GPL2004	2	Unreliable
GSM514086	GSE20481	GPL2004	2	Unreliable
GSM514087	GSE20481	GPL2004	2	Unreliable
GSM514089	GSE20481	GPL2004	2	Unreliable
GSM187951	GSE7822	GPL2005	2	Unreliable
GSM187960	GSE7822	GPL2005	2	Unreliable
GSM198510	GSE8046	GPL2005	2	Unreliable
GSM198668	GSE8046	GPL2005	2	Unreliable
GSM206857	GSE8271	GPL2005	2	Unreliable
GSM206858	GSE8271	GPL2005	2	Unreliable
GSM206859	GSE8271	GPL2005	2	Unreliable
GSM206860	GSE8271	GPL2005	2	Unreliable
GSM212570	GSE8567	GPL2005	2	Unreliable
GSM212647	GSE8567	GPL2005	2	Unreliable
GSM212652	GSE8567	GPL2005	2	Unreliable
GSM212653	GSE8567	GPL2005	2	Unreliable
GSM212664	GSE8567	GPL2005	2	Unreliable
GSM212665	GSE8567	GPL2005	2	Unreliable
GSM212667	GSE8567	GPL2005	2	Unreliable
GSM212670	GSE8567	GPL2005	2	Unreliable
GSM212672	GSE8567	GPL2005	2	Unreliable
GSM212673	GSE8567	GPL2005	2	Unreliable
GSM212675	GSE8567	GPL2005	2	Unreliable
GSM212679	GSE8567	GPL2005	2	Unreliable
GSM212680	GSE8567	GPL2005	2	Unreliable
GSM248244	GSE9635	GPL2005	2	Unreliable
GSM248322	GSE9635	GPL2005	2	Unreliable
GSM248324	GSE9635	GPL2005	2	Unreliable
GSM248333	GSE9635	GPL2005	2	Unreliable
GSM248334	GSE9635	GPL2005	2	Unreliable
GSM248417	GSE9635	GPL2005	2	Unreliable
GSM248425	GSE9635	GPL2005	2	Unreliable
GSM255176	GSE10099	GPL2005	2	Unreliable
GSM255508	GSE10099	GPL2005	2	Unreliable
GSM255595	GSE10099	GPL2005	2	Unreliable
GSM262542	GSE10387	GPL2005	2	Unreliable
GSM262544	GSE10387	GPL2005	2	Unreliable
GSM267423	GSE10611	GPL2005	2	Unreliable
GSM272452	GSE10792	GPL2005	2	Unreliable
GSM272476	GSE10792	GPL2005	2	Unreliable
GSM278032	GSE7130	GPL2005	2	Unreliable
GSM278038	GSE7130	GPL2005	2	Unreliable
GSM278046	GSE7130	GPL2005	2	Unreliable
GSM278052	GSE7130	GPL2005	2	Unreliable
GSM278058	GSE7130	GPL2005	2	Unreliable
GSM278939	GSE11036	GPL2005	2	Unreliable
GSM288046	GSE11417	GPL2005	2	Unreliable
GSM288061	GSE11417	GPL2005	2	Unreliable
GSM288098	GSE11417	GPL2005	2	Unreliable
GSM323491	GSE12906	GPL2005	2	Unreliable
GSM323492	GSE12906	GPL2005	2	Unreliable
GSM333798	GSE12494	GPL2005	2	Unreliable
GSM333799	GSE12494	GPL2005	2	Unreliable
GSM333800	GSE12494	GPL2005	2	Unreliable
GSM333802	GSE12494	GPL2005	2	Unreliable
GSM333804	GSE12494	GPL2005	2	Unreliable
GSM333805	GSE12494	GPL2005	2	Unreliable
GSM333806	GSE12494	GPL2005	2	Unreliable
GSM333807	GSE12494	GPL2005	2	Unreliable
GSM333808	GSE12494	GPL2005	2	Unreliable
GSM333809	GSE12494	GPL2005	2	Unreliable
GSM333810	GSE12494	GPL2005	2	Unreliable
GSM333811	GSE12494	GPL2005	2	Unreliable
GSM333812	GSE12494	GPL2005	2	Unreliable
GSM333813	GSE12494	GPL2005	2	Unreliable
GSM333814	GSE12494	GPL2005	2	Unreliable
GSM333826	GSE12494	GPL2005	2	Unreliable
GSM344396	GSE13696	GPL2005	2	Unreliable
GSM344400	GSE13696	GPL2005	2	Unreliable
GSM344404	GSE13696	GPL2005	2	Unreliable
GSM344406	GSE13696	GPL2005	2	Unreliable
GSM344411	GSE13696	GPL2005	2	Unreliable
GSM344412	GSE13696	GPL2005	2	Unreliable
GSM344418	GSE13696	GPL2005	2	Unreliable
GSM347498	GSE13813	GPL2005	2	Unreliable
GSM360518	GSE14437	GPL2005	2	Unreliable
GSM360527	GSE14437	GPL2005	2	Unreliable
GSM360528	GSE14437	GPL2005	2	Unreliable
GSM360529	GSE14437	GPL2005	2	Unreliable
GSM365887	GSE14656	GPL2005	2	Unreliable
GSM365893	GSE14656	GPL2005	2	Unreliable
GSM365894	GSE14656	GPL2005	2	Unreliable
GSM365896	GSE14656	GPL2005	2	Unreliable
GSM365902	GSE14656	GPL2005	2	Unreliable
GSM370563	GSE14804	GPL2005	2	Unreliable
GSM370566	GSE14804	GPL2005	2	Unreliable
GSM375384	GSE14860	GPL2005	2	Unreliable
GSM375385	GSE14860	GPL2005	2	Unreliable
GSM375386	GSE14860	GPL2005	2	Unreliable
GSM375398	GSE14860	GPL2005	2	Unreliable
GSM379086	GSE15187	GPL2005	2	Unreliable
GSM379089	GSE15187	GPL2005	2	Unreliable
GSM379090	GSE15187	GPL2005	2	Unreliable
GSM379091	GSE15187	GPL2005	2	Unreliable
GSM379092	GSE15187	GPL2005	2	Unreliable
GSM379093	GSE15187	GPL2005	2	Unreliable
GSM379094	GSE15187	GPL2005	2	Unreliable
GSM379095	GSE15187	GPL2005	2	Unreliable
GSM379102	GSE15187	GPL2005	2	Unreliable
GSM379106	GSE15187	GPL2005	2	Unreliable
GSM379107	GSE15187	GPL2005	2	Unreliable
GSM379130	GSE15187	GPL2005	2	Unreliable
GSM379134	GSE15187	GPL2005	2	Unreliable
GSM379144	GSE15187	GPL2005	2	Unreliable
GSM379145	GSE15187	GPL2005	2	Unreliable
GSM395545	GSE15732	GPL2005	2	Unreliable
GSM403334	GSE16121	GPL2005	2	Unreliable
GSM455969	GSE18252	GPL2005	2	Unreliable
GSM455977	GSE18252	GPL2005	2	Unreliable
GSM455979	GSE18252	GPL2005	2	Unreliable
GSM455981	GSE18252	GPL2005	2	Unreliable
GSM473099	GSE19101	GPL2005	2	Unreliable
GSM484745	GSE19449	GPL2005	2	Unreliable
GSM510354	GSE20376	GPL2005	2	Unreliable
GSM510358	GSE20376	GPL2005	2	Unreliable
GSM510360	GSE20376	GPL2005	2	Unreliable
GSM510362	GSE20376	GPL2005	2	Unreliable
GSM510364	GSE20376	GPL2005	2	Unreliable
GSM510366	GSE20376	GPL2005	2	Unreliable
GSM510368	GSE20376	GPL2005	2	Unreliable
GSM510370	GSE20376	GPL2005	2	Unreliable
GSM510372	GSE20376	GPL2005	2	Unreliable
GSM510374	GSE20376	GPL2005	2	Unreliable
GSM514395	GSE20481	GPL2005	2	Unreliable
GSM514409	GSE20481	GPL2005	2	Unreliable
GSM514448	GSE20481	GPL2005	2	Unreliable
GSM514455	GSE20481	GPL2005	2	Unreliable
GSM514462	GSE20481	GPL2005	2	Unreliable
GSM514477	GSE20481	GPL2005	2	Unreliable
GSM514519	GSE20481	GPL2005	2	Unreliable
GSM514520	GSE20481	GPL2005	2	Unreliable
GSM514521	GSE20481	GPL2005	2	Unreliable
GSM514522	GSE20481	GPL2005	2	Unreliable
GSM514523	GSE20481	GPL2005	2	Unreliable
GSM514524	GSE20481	GPL2005	2	Unreliable
GSM514531	GSE20481	GPL2005	2	Unreliable
GSM516896	GSE20565	GPL2005	2	Unreliable
GSM608959	GSE24715	GPL2005	2	Unreliable
GSM608960	GSE24715	GPL2005	2	Unreliable
GSM608961	GSE24715	GPL2005	2	Unreliable
GSM608962	GSE24715	GPL2005	2	Unreliable
GSM608967	GSE24715	GPL2005	2	Unreliable
GSM608973	GSE24715	GPL2005	2	Unreliable
GSM608974	GSE24715	GPL2005	2	Unreliable
GSM608977	GSE24715	GPL2005	2	Unreliable
GSM608980	GSE24715	GPL2005	2	Unreliable
GSM623649	GSE25399	GPL2005	2	Unreliable
GSM623650	GSE25399	GPL2005	2	Unreliable
GSM623653	GSE25399	GPL2005	2	Unreliable
GSM623657	GSE25399	GPL2005	2	Unreliable
GSM623658	GSE25399	GPL2005	2	Unreliable
GSM623659	GSE25399	GPL2005	2	Unreliable
GSM623661	GSE25399	GPL2005	2	Unreliable
GSM623662	GSE25399	GPL2005	2	Unreliable
GSM623664	GSE25399	GPL2005	2	Unreliable
GSM623665	GSE25399	GPL2005	2	Unreliable
GSM623666	GSE25399	GPL2005	2	Unreliable
GSM623669	GSE25399	GPL2005	2	Unreliable
GSM214534	GSE8649	GPL3718	2	Unreliable
GSM214538	GSE8649	GPL3718	2	Unreliable
GSM243074	GSE9611	GPL3718	2	Unreliable
GSM243086	GSE9611	GPL3718	2	Unreliable
GSM254311	GSE10092	GPL3718	2	Unreliable
GSM254314	GSE10092	GPL3718	2	Unreliable
GSM254317	GSE10092	GPL3718	2	Unreliable
GSM254318	GSE10092	GPL3718	2	Unreliable
GSM254319	GSE10092	GPL3718	2	Unreliable
GSM254328	GSE10092	GPL3718	2	Unreliable
GSM254777	GSE10092	GPL3718	2	Unreliable
GSM254793	GSE10092	GPL3718	2	Unreliable
GSM254795	GSE10092	GPL3718	2	Unreliable
GSM254797	GSE10092	GPL3718	2	Unreliable
GSM254858	GSE10092	GPL3718	2	Unreliable
GSM299681	GSE11948	GPL3718	2	Unreliable
GSM299788	GSE11948	GPL3718	2	Unreliable
GSM301487	GSE11948	GPL3718	2	Unreliable
GSM301489	GSE11948	GPL3718	2	Unreliable
GSM301491	GSE11948	GPL3718	2	Unreliable
GSM301497	GSE11948	GPL3718	2	Unreliable
GSM301501	GSE11948	GPL3718	2	Unreliable
GSM301503	GSE11948	GPL3718	2	Unreliable
GSM301505	GSE11948	GPL3718	2	Unreliable
GSM301541	GSE11948	GPL3718	2	Unreliable
GSM301549	GSE11948	GPL3718	2	Unreliable
GSM301598	GSE11948	GPL3718	2	Unreliable
GSM301627	GSE11948	GPL3718	2	Unreliable
GSM301629	GSE11948	GPL3718	2	Unreliable
GSM301634	GSE11948	GPL3718	2	Unreliable
GSM302186	GSE11948	GPL3718	2	Unreliable
GSM302201	GSE11948	GPL3718	2	Unreliable
GSM302229	GSE11948	GPL3718	2	Unreliable
GSM302305	GSE11948	GPL3718	2	Unreliable
GSM302692	GSE11960	GPL3718	2	Unreliable
GSM302693	GSE11960	GPL3718	2	Unreliable
GSM302704	GSE11960	GPL3718	2	Unreliable
GSM303261	GSE11960	GPL3718	2	Unreliable
GSM313960	GSE12494	GPL3718	2	Unreliable
GSM314010	GSE12494	GPL3718	2	Unreliable
GSM314014	GSE12494	GPL3718	2	Unreliable
GSM317803	GSE12660	GPL3718	2	Unreliable
GSM317808	GSE12660	GPL3718	2	Unreliable
GSM317809	GSE12660	GPL3718	2	Unreliable
GSM317810	GSE12660	GPL3718	2	Unreliable
GSM317811	GSE12660	GPL3718	2	Unreliable
GSM317813	GSE12660	GPL3718	2	Unreliable
GSM318732	GSE12702	GPL3718	2	Unreliable
GSM318733	GSE12702	GPL3718	2	Unreliable
GSM318763	GSE12702	GPL3718	2	Unreliable
GSM323265	GSE12896	GPL3718	2	Unreliable
GSM326195	GSE13021	GPL3718	2	Unreliable
GSM326196	GSE13021	GPL3718	2	Unreliable
GSM326198	GSE13021	GPL3718	2	Unreliable
GSM326199	GSE13021	GPL3718	2	Unreliable
GSM326208	GSE13021	GPL3718	2	Unreliable
GSM326210	GSE13021	GPL3718	2	Unreliable
GSM326211	GSE13021	GPL3718	2	Unreliable
GSM326212	GSE13021	GPL3718	2	Unreliable
GSM326223	GSE13021	GPL3718	2	Unreliable
GSM326226	GSE13021	GPL3718	2	Unreliable
GSM326230	GSE13021	GPL3718	2	Unreliable
GSM326232	GSE13021	GPL3718	2	Unreliable
GSM326233	GSE13021	GPL3718	2	Unreliable
GSM326234	GSE13021	GPL3718	2	Unreliable
GSM326235	GSE13021	GPL3718	2	Unreliable
GSM326236	GSE13021	GPL3718	2	Unreliable
GSM326245	GSE13021	GPL3718	2	Unreliable
GSM326246	GSE13021	GPL3718	2	Unreliable
GSM326247	GSE13021	GPL3718	2	Unreliable
GSM326249	GSE13021	GPL3718	2	Unreliable
GSM338903	GSE13429	GPL3718	2	Unreliable
GSM339237	GSE13439	GPL3718	2	Unreliable
GSM339238	GSE13439	GPL3718	2	Unreliable
GSM339239	GSE13439	GPL3718	2	Unreliable
GSM342989	GSE13612	GPL3718	2	Unreliable
GSM351453	GSE13989	GPL3718	2	Unreliable
GSM351457	GSE13989	GPL3718	2	Unreliable
GSM353448	GSE14087	GPL3718	2	Unreliable
GSM356829	GSE14248	GPL3718	2	Unreliable
GSM356830	GSE14248	GPL3718	2	Unreliable
GSM360557	GSE14437	GPL3718	2	Unreliable
GSM360563	GSE14437	GPL3718	2	Unreliable
GSM360571	GSE14437	GPL3718	2	Unreliable
GSM360574	GSE14437	GPL3718	2	Unreliable
GSM360581	GSE14437	GPL3718	2	Unreliable
GSM360604	GSE14437	GPL3718	2	Unreliable
GSM360606	GSE14437	GPL3718	2	Unreliable
GSM360610	GSE14437	GPL3718	2	Unreliable
GSM360628	GSE14437	GPL3718	2	Unreliable
GSM360640	GSE14437	GPL3718	2	Unreliable
GSM360643	GSE14437	GPL3718	2	Unreliable
GSM366096	GSE14670	GPL3718	2	Unreliable
GSM366103	GSE14670	GPL3718	2	Unreliable
GSM366104	GSE14670	GPL3718	2	Unreliable
GSM366110	GSE14670	GPL3718	2	Unreliable
GSM366126	GSE14670	GPL3718	2	Unreliable
GSM366134	GSE14670	GPL3718	2	Unreliable
GSM366141	GSE14670	GPL3718	2	Unreliable
GSM366143	GSE14670	GPL3718	2	Unreliable
GSM373538	GSE14960	GPL3718	2	Unreliable
GSM373539	GSE14960	GPL3718	2	Unreliable
GSM373540	GSE14960	GPL3718	2	Unreliable
GSM373549	GSE14960	GPL3718	2	Unreliable
GSM373551	GSE14960	GPL3718	2	Unreliable
GSM373553	GSE14960	GPL3718	2	Unreliable
GSM373558	GSE14960	GPL3718	2	Unreliable
GSM389010	GSE15526	GPL3718	2	Unreliable
GSM393574	GSE15730	GPL3718	2	Unreliable
GSM393599	GSE15730	GPL3718	2	Unreliable
GSM393629	GSE15730	GPL3718	2	Unreliable
GSM393659	GSE15730	GPL3718	2	Unreliable
GSM395980	GSE15695	GPL3718	2	Unreliable
GSM395984	GSE15695	GPL3718	2	Unreliable
GSM395986	GSE15695	GPL3718	2	Unreliable
GSM396008	GSE15695	GPL3718	2	Unreliable
GSM396014	GSE15695	GPL3718	2	Unreliable
GSM396022	GSE15695	GPL3718	2	Unreliable
GSM396028	GSE15695	GPL3718	2	Unreliable
GSM396036	GSE15695	GPL3718	2	Unreliable
GSM396050	GSE15695	GPL3718	2	Unreliable
GSM396052	GSE15695	GPL3718	2	Unreliable
GSM396074	GSE15695	GPL3718	2	Unreliable
GSM396084	GSE15695	GPL3718	2	Unreliable
GSM396088	GSE15695	GPL3718	2	Unreliable
GSM396096	GSE15695	GPL3718	2	Unreliable
GSM396102	GSE15695	GPL3718	2	Unreliable
GSM396126	GSE15695	GPL3718	2	Unreliable
GSM402766	GSE16092	GPL3718	2	Unreliable
GSM402773	GSE16092	GPL3718	2	Unreliable
GSM403496	GSE16125	GPL3718	2	Unreliable
GSM403498	GSE16125	GPL3718	2	Unreliable
GSM403501	GSE16125	GPL3718	2	Unreliable
GSM403506	GSE16125	GPL3718	2	Unreliable
GSM403512	GSE16125	GPL3718	2	Unreliable
GSM403513	GSE16125	GPL3718	2	Unreliable
GSM403514	GSE16125	GPL3718	2	Unreliable
GSM403516	GSE16125	GPL3718	2	Unreliable
GSM403517	GSE16125	GPL3718	2	Unreliable
GSM403519	GSE16125	GPL3718	2	Unreliable
GSM403521	GSE16125	GPL3718	2	Unreliable
GSM403523	GSE16125	GPL3718	2	Unreliable
GSM403525	GSE16125	GPL3718	2	Unreliable
GSM403528	GSE16125	GPL3718	2	Unreliable
GSM403529	GSE16125	GPL3718	2	Unreliable
GSM403532	GSE16125	GPL3718	2	Unreliable
GSM417098	GSE16619	GPL3718	2	Unreliable
GSM455065	GSE18197	GPL3718	2	Unreliable
GSM455066	GSE18197	GPL3718	2	Unreliable
GSM462316	GSE12906	GPL3718	2	Unreliable
GSM462408	GSE12906	GPL3718	2	Unreliable
GSM466647	GSE18820	GPL3718	2	Unreliable
GSM466649	GSE18820	GPL3718	2	Unreliable
GSM466650	GSE18820	GPL3718	2	Unreliable
GSM466657	GSE18820	GPL3718	2	Unreliable
GSM466661	GSE18820	GPL3718	2	Unreliable
GSM466663	GSE18820	GPL3718	2	Unreliable
GSM466666	GSE18820	GPL3718	2	Unreliable
GSM466667	GSE18820	GPL3718	2	Unreliable
GSM466668	GSE18820	GPL3718	2	Unreliable
GSM472740	GSE19101	GPL3718	2	Unreliable
GSM472741	GSE19101	GPL3718	2	Unreliable
GSM472748	GSE19101	GPL3718	2	Unreliable
GSM487784	GSE19578	GPL3718	2	Unreliable
GSM487791	GSE19578	GPL3718	2	Unreliable
GSM487799	GSE19578	GPL3718	2	Unreliable
GSM487816	GSE19578	GPL3718	2	Unreliable
GSM487820	GSE19578	GPL3718	2	Unreliable
GSM487833	GSE19578	GPL3718	2	Unreliable
GSM489973	GSE19647	GPL3718	2	Unreliable
GSM489978	GSE19647	GPL3718	2	Unreliable
GSM489979	GSE19647	GPL3718	2	Unreliable
GSM489981	GSE19647	GPL3718	2	Unreliable
GSM489982	GSE19647	GPL3718	2	Unreliable
GSM489984	GSE19647	GPL3718	2	Unreliable
GSM489985	GSE19647	GPL3718	2	Unreliable
GSM509843	GSE20353	GPL3718	2	Unreliable
GSM509847	GSE20353	GPL3718	2	Unreliable
GSM509860	GSE20353	GPL3718	2	Unreliable
GSM509865	GSE20353	GPL3718	2	Unreliable
GSM509881	GSE20353	GPL3718	2	Unreliable
GSM509911	GSE20353	GPL3718	2	Unreliable
GSM533459	GSE21349	GPL3718	2	Unreliable
GSM533461	GSE21349	GPL3718	2	Unreliable
GSM533463	GSE21349	GPL3718	2	Unreliable
GSM539132	GSE21597	GPL3718	2	Unreliable
GSM539137	GSE21597	GPL3718	2	Unreliable
GSM611736	GSE24881	GPL3718	2	Unreliable
GSM611737	GSE24881	GPL3718	2	Unreliable
GSM611738	GSE24881	GPL3718	2	Unreliable
GSM611843	GSE24881	GPL3718	2	Unreliable
GSM611876	GSE24881	GPL3718	2	Unreliable
GSM611888	GSE24881	GPL3718	2	Unreliable
GSM611910	GSE24881	GPL3718	2	Unreliable
GSM492547	GSE19539	GPL6801	2	Unreliable
GSM542637	GSE21780	GPL6801	2	Unreliable
GSM492520	GSE19539	GPL6801	2	Unreliable
GSM518113	GSE20565	GPL6801	2	Unreliable
GSM542641	GSE21780	GPL6801	2	Unreliable
GSM527720	GSE21107	GPL6801	2	Unreliable
GSM639168	GSE25016	GPL6801	2	Unreliable
GSM639085	GSE25016	GPL6801	2	Unreliable
GSM492543	GSE19539	GPL6801	2	Unreliable
GSM639104	GSE25016	GPL6801	2	Unreliable
GSM555178	GSE22305	GPL6801	2	Unreliable
GSM638982	GSE25016	GPL6801	2	Unreliable
GSM639199	GSE25016	GPL6801	2	Unreliable
GSM639187	GSE25016	GPL6801	2	Unreliable
GSM639101	GSE25016	GPL6801	2	Unreliable
GSM639166	GSE25016	GPL6801	2	Unreliable
GSM639219	GSE25016	GPL6801	2	Unreliable
GSM639197	GSE25016	GPL6801	2	Unreliable
GSM546723	GSE21990	GPL6801	2	Unreliable
GSM639230	GSE25016	GPL6801	2	Unreliable
GSM552572	GSE22208	GPL6801	2	Unreliable
GSM527784	GSE21107	GPL6801	2	Unreliable
GSM631062	GSE23452	GPL6801	2	Unreliable
GSM697012	GSE28132	GPL6801	2	Unreliable
GSM697007	GSE28132	GPL6801	2	Unreliable
GSM697013	GSE28132	GPL6801	2	Unreliable
GSM546765	GSE21990	GPL6801	2	Unreliable
GSM555182	GSE22305	GPL6801	2	Unreliable
GSM631146	GSE23452	GPL6801	2	Unreliable
GSM631142	GSE23452	GPL6801	2	Unreliable
GSM546492	GSE21990	GPL6801	2	Unreliable
GSM546740	GSE21990	GPL6801	2	Unreliable
GSM571795	GSE23300	GPL6801	2	Unreliable
GSM631182	GSE23452	GPL6801	2	Unreliable
GSM546721	GSE21990	GPL6801	2	Unreliable
GSM457683	GSE18333	GPL6801	2	Unreliable
GSM527794	GSE21107	GPL6801	2	Unreliable
GSM631074	GSE23452	GPL6801	2	Unreliable
GSM571801	GSE23300	GPL6801	2	Unreliable
GSM546728	GSE21990	GPL6801	2	Unreliable
GSM631173	GSE23452	GPL6801	2	Unreliable
GSM631144	GSE23452	GPL6801	2	Unreliable
GSM571800	GSE23300	GPL6801	2	Unreliable
GSM546711	GSE21990	GPL6801	2	Unreliable
GSM546714	GSE21990	GPL6801	2	Unreliable
GSM546726	GSE21990	GPL6801	2	Unreliable
GSM571878	GSE23300	GPL6801	2	Unreliable
GSM631160	GSE23452	GPL6801	2	Unreliable
GSM546719	GSE21990	GPL6801	2	Unreliable
GSM546710	GSE21990	GPL6801	2	Unreliable
GSM546758	GSE21990	GPL6801	2	Unreliable
GSM546499	GSE21990	GPL6801	2	Unreliable
GSM546720	GSE21990	GPL6801	2	Unreliable
GSM546748	GSE21990	GPL6801	2	Unreliable
GSM546717	GSE21990	GPL6801	2	Unreliable
GSM457725	GSE18333	GPL6801	2	Unreliable
GSM546718	GSE21990	GPL6801	2	Unreliable
GSM546729	GSE21990	GPL6801	2	Unreliable
GSM546496	GSE21990	GPL6801	2	Unreliable
GSM527730	GSE21107	GPL6801	2	Unreliable
GSM546742	GSE21990	GPL6801	2	Unreliable
GSM546737	GSE21990	GPL6801	2	Unreliable
GSM546489	GSE21990	GPL6801	2	Unreliable
GSM546495	GSE21990	GPL6801	2	Unreliable
GSM546788	GSE21990	GPL6801	2	Unreliable
GSM546500	GSE21990	GPL6801	2	Unreliable
GSM527685	GSE21107	GPL6801	2	Unreliable
GSM546722	GSE21990	GPL6801	2	Unreliable
GSM639196	GSE25016	GPL6801	2	Unreliable
GSM639218	GSE25016	GPL6801	2	Unreliable
GSM546498	GSE21990	GPL6801	2	Unreliable
GSM542639	GSE21780	GPL6801	2	Unreliable
GSM546764	GSE21990	GPL6801	2	Unreliable
GSM546727	GSE21990	GPL6801	2	Unreliable
GSM639206	GSE25016	GPL6801	2	Unreliable
GSM639205	GSE25016	GPL6801	2	Unreliable
GSM546725	GSE21990	GPL6801	2	Unreliable
GSM639189	GSE25016	GPL6801	2	Unreliable
GSM639093	GSE25016	GPL6801	2	Unreliable
GSM466789	GSE18828	GPL6801	2	Unreliable
GSM639092	GSE25016	GPL6801	2	Unreliable
GSM571876	GSE23300	GPL6801	2	Unreliable
GSM571875	GSE23300	GPL6801	2	Unreliable
GSM697010	GSE28132	GPL6801	2	Unreliable
GSM697008	GSE28132	GPL6801	2	Unreliable
GSM360760	GSE14437	GPL3720	2	Unreliable
GSM360704	GSE14437	GPL3720	2	Unreliable
GSM360756	GSE14437	GPL3720	2	Unreliable
GSM360686	GSE14437	GPL3720	2	Unreliable
GSM360727	GSE14437	GPL3720	2	Unreliable
GSM360680	GSE14437	GPL3720	2	Unreliable
GSM529074	GSE21123	GPL3720	2	Unreliable
GSM528987	GSE21123	GPL3720	2	Unreliable
GSM248879	GSE9845	GPL3720	2	Unreliable
GSM360692	GSE14437	GPL3720	2	Unreliable
GSM528969	GSE21123	GPL3720	2	Unreliable
GSM248807	GSE9845	GPL3720	2	Unreliable
GSM360712	GSE14437	GPL3720	2	Unreliable
GSM243111	GSE9611	GPL3720	2	Unreliable
GSM248789	GSE9845	GPL3720	2	Unreliable
GSM360720	GSE14437	GPL3720	2	Unreliable
GSM360717	GSE14437	GPL3720	2	Unreliable
GSM449647	GSE17958	GPL3720	2	Unreliable
GSM449654	GSE17958	GPL3720	2	Unreliable
GSM323478	GSE12906	GPL3720	2	Unreliable
GSM360710	GSE14437	GPL3720	2	Unreliable
GSM434288	GSE17247	GPL3720	2	Unreliable
GSM529161	GSE21123	GPL3720	2	Unreliable
GSM434291	GSE17247	GPL3720	2	Unreliable
GSM449651	GSE17958	GPL3720	2	Unreliable
GSM231340	GSE9154	GPL3720	2	Unreliable
GSM533477	GSE21349	GPL3720	2	Unreliable
GSM434279	GSE17247	GPL3720	2	Unreliable
GSM528916	GSE21123	GPL3720	2	Unreliable
GSM360766	GSE14437	GPL3720	2	Unreliable
GSM528959	GSE21123	GPL3720	2	Unreliable
GSM449649	GSE17958	GPL3720	2	Unreliable
GSM231352	GSE9154	GPL3720	2	Unreliable
GSM303266	GSE11960	GPL3720	2	Unreliable
GSM302756	GSE11960	GPL3720	2	Unreliable
GSM449645	GSE17958	GPL3720	2	Unreliable
GSM302744	GSE11960	GPL3720	2	Unreliable
GSM533406	GSE21347	GPL3720	2	Unreliable
GSM231355	GSE9154	GPL3720	2	Unreliable
GSM231353	GSE9154	GPL3720	2	Unreliable
GSM248880	GSE9845	GPL3720	2	Unreliable
GSM567100	GSE22839	GPL3720	2	Unreliable
GSM396113	GSE15695	GPL3720	2	Unreliable
GSM548819	GSE22082	GPL3720	2	Unreliable
GSM231350	GSE9154	GPL3720	2	Unreliable
GSM434322	GSE17247	GPL3720	2	Unreliable
GSM529017	GSE21123	GPL3720	2	Unreliable
GSM543431	GSE22082	GPL3720	2	Unreliable
GSM567099	GSE22839	GPL3720	2	Unreliable
GSM301607	GSE11948	GPL3720	2	Unreliable
GSM302208	GSE11948	GPL3720	2	Unreliable
GSM449642	GSE17958	GPL3720	2	Unreliable
GSM399702	GSE15931	GPL3720	2	Unreliable
GSM543432	GSE22082	GPL3720	2	Unreliable
GSM396015	GSE15695	GPL3720	2	Unreliable
GSM231334	GSE9154	GPL3720	2	Unreliable
GSM360763	GSE14437	GPL3720	2	Unreliable
GSM449658	GSE17958	GPL3720	2	Unreliable
GSM533500	GSE21349	GPL3720	2	Unreliable
GSM231354	GSE9154	GPL3720	2	Unreliable
GSM302231	GSE11948	GPL3720	2	Unreliable
GSM434796	GSE17429	GPL3720	2	Unreliable
GSM360762	GSE14437	GPL3720	2	Unreliable
GSM548829	GSE22082	GPL3720	2	Unreliable
GSM472828	GSE19101	GPL3720	2	Unreliable
GSM567093	GSE22839	GPL3720	2	Unreliable
GSM528941	GSE21123	GPL3720	2	Unreliable
GSM528942	GSE21123	GPL3720	2	Unreliable
GSM472710	GSE19101	GPL3720	2	Unreliable
GSM548802	GSE22082	GPL3720	2	Unreliable
GSM303785	GSE12019	GPL3720	2	Unreliable
GSM567106	GSE22839	GPL3720	2	Unreliable
GSM360746	GSE14437	GPL3720	2	Unreliable
GSM231343	GSE9154	GPL3720	2	Unreliable
GSM567107	GSE22839	GPL3720	2	Unreliable
GSM396009	GSE15695	GPL3720	2	Unreliable
GSM567097	GSE22839	GPL3720	2	Unreliable
GSM529149	GSE21123	GPL3720	2	Unreliable
GSM567108	GSE22839	GPL3720	2	Unreliable
GSM248825	GSE9845	GPL3720	2	Unreliable
GSM529163	GSE21123	GPL3720	2	Unreliable
GSM548817	GSE22082	GPL3720	2	Unreliable
GSM528956	GSE21123	GPL3720	2	Unreliable
GSM548926	GSE22082	GPL3720	2	Unreliable
GSM318808	GSE12702	GPL3720	2	Unreliable
GSM434803	GSE17429	GPL3720	2	Unreliable
GSM529075	GSE21123	GPL3720	2	Unreliable
GSM567102	GSE22839	GPL3720	2	Unreliable
GSM548722	GSE22082	GPL3720	2	Unreliable
GSM302261	GSE11948	GPL3720	2	Unreliable
GSM396029	GSE15695	GPL3720	2	Unreliable
GSM472827	GSE19101	GPL3720	2	Unreliable
GSM396103	GSE15695	GPL3720	2	Unreliable
GSM543498	GSE22082	GPL3720	2	Unreliable
GSM609017	GSE24715	GPL3720	2	Unreliable
GSM248963	GSE9845	GPL3720	2	Unreliable
GSM248968	GSE9845	GPL3720	2	Unreliable
GSM248925	GSE9845	GPL3720	2	Unreliable
GSM396085	GSE15695	GPL3720	2	Unreliable
GSM360745	GSE14437	GPL3720	2	Unreliable
GSM248976	GSE9845	GPL3720	2	Unreliable
GSM396097	GSE15695	GPL3720	2	Unreliable
GSM487894	GSE19578	GPL3720	2	Unreliable
GSM301550	GSE11948	GPL3720	2	Unreliable
GSM395981	GSE15695	GPL3720	2	Unreliable
GSM396053	GSE15695	GPL3720	2	Unreliable
GSM248953	GSE9845	GPL3720	2	Unreliable
GSM487862	GSE19578	GPL3720	2	Unreliable
GSM302306	GSE11948	GPL3720	2	Unreliable
GSM302203	GSE11948	GPL3720	2	Unreliable
GSM529127	GSE21123	GPL3720	2	Unreliable
GSM487877	GSE19578	GPL3720	2	Unreliable
GSM318774	GSE12702	GPL3720	2	Unreliable
GSM548820	GSE22082	GPL3720	2	Unreliable
GSM248818	GSE9845	GPL3720	2	Unreliable
GSM472688	GSE19101	GPL3720	2	Unreliable
GSM302185	GSE11948	GPL3720	2	Unreliable
GSM299682	GSE11948	GPL3720	2	Unreliable
GSM529300	GSE21123	GPL3720	2	Unreliable
GSM248969	GSE9845	GPL3720	2	Unreliable
GSM548927	GSE22082	GPL3720	2	Unreliable
GSM231336	GSE9154	GPL3720	2	Unreliable
GSM248974	GSE9845	GPL3720	2	Unreliable
GSM487911	GSE19578	GPL3720	2	Unreliable
GSM487869	GSE19578	GPL3720	2	Unreliable
GSM248903	GSE9845	GPL3720	2	Unreliable
GSM302745	GSE11960	GPL3720	2	Unreliable
GSM393835	GSE15731	GPL3720	2	Unreliable
GSM301498	GSE11948	GPL3720	2	Unreliable
GSM301613	GSE11948	GPL3720	2	Unreliable
GSM248967	GSE9845	GPL3720	2	Unreliable
GSM301490	GSE11948	GPL3720	2	Unreliable
GSM248966	GSE9845	GPL3720	2	Unreliable
GSM301540	GSE11948	GPL3720	2	Unreliable
GSM529167	GSE21123	GPL3720	2	Unreliable
GSM396075	GSE15695	GPL3720	2	Unreliable
GSM231351	GSE9154	GPL3720	2	Unreliable
GSM529164	GSE21123	GPL3720	2	Unreliable
GSM487898	GSE19578	GPL3720	2	Unreliable
GSM301542	GSE11948	GPL3720	2	Unreliable
GSM548828	GSE22082	GPL3720	2	Unreliable
GSM529153	GSE21123	GPL3720	2	Unreliable
GSM399672	GSE15931	GPL3720	2	Unreliable
GSM455089	GSE18197	GPL3720	2	Unreliable
GSM472816	GSE19101	GPL3720	2	Unreliable
GSM548792	GSE22082	GPL3720	2	Unreliable
GSM455090	GSE18197	GPL3720	2	Unreliable
GSM472817	GSE19101	GPL3720	2	Unreliable
GSM529162	GSE21123	GPL3720	2	Unreliable
GSM473049	GSE19101	GPL3720	2	Unreliable
GSM399668	GSE15931	GPL3720	2	Unreliable
GSM472840	GSE19101	GPL3720	2	Unreliable
GSM455111	GSE18197	GPL3720	2	Unreliable
GSM548804	GSE22082	GPL3720	2	Unreliable
GSM472819	GSE19101	GPL3720	2	Unreliable
GSM248936	GSE9845	GPL3720	2	Unreliable
GSM299789	GSE11948	GPL3720	2	Unreliable
GSM393853	GSE15731	GPL3720	2	Unreliable
GSM399671	GSE15931	GPL3720	2	Unreliable
GSM243135	GSE9611	GPL3720	2	Unreliable
GSM374380	GSE14994	GPL3720	2	Unreliable
GSM248888	GSE9845	GPL3720	2	Unreliable
GSM301504	GSE11948	GPL3720	2	Unreliable
GSM393773	GSE15731	GPL3720	2	Unreliable
